# Supplementary material for: Continuous Increase in Both Waiting and Process Time in the Emergency Rooms of Abruzzo, Italy
Source: Epidemiologia (Basel). 2026 May 4;7(3):62. doi: 10.3390/epidemiologia7030062 (PMC13214812; doi:10.3390/epidemiologia7030062)
Supplement: Supplementary file 1 [file epidemiologia-07-00062-s001.zip]

Archive with 3 entries (3 files):
- Emergency_Department_Database.dta
- Supplementary Materials.pdf
- Tables S1-S3 revised.pdf
